# Supplementary material for: Perspectives on Data Sharing in Persons With Spinal Cord Injury
Source: Neurotrauma Rep. 2023 Nov 9;4(1):781–9. doi: 10.1089/neur.2023.0035 (PMC10659015; doi:10.1089/neur.2023.0035)
Supplement: Supplemental data [file Suppl_Material.zip]

Archive with 3 entries (3 files):
- English SCI Data Share Survey.docx
- French SCI Data Share Survey.docx
- Spanish SCI Data Share Survey.docx
